# Supplementary material for: The role of Ephexin1 in translation and mTOR-targeted cancer therapy
Source: Exp Mol Med. 2025 Aug 25;57(8):1847–60. doi: 10.1038/s12276-025-01520-2 (PMC12411628; doi:10.1038/s12276-025-01520-2)
Supplement: Supplementary file 2 — Supplementary Table [file 12276_2025_1520_MOESM2_ESM.xlsx]

## Sheet: Supplementary Table 1
Supplementary Table 1 List of proteins identified by mass spectrometry in Streptavidin pulldown samples in BirA or Flag-Avitag-Ephexin1/BirA-HEK293T cells.
c	Identified Proteins	Accession Number	Gene Symbol	Molecular Weight	Only BirA	Flag-Biotin-Ephexin1
					Mock	Mock	Arsenite
					Peptide numbers
1	ephexin-1 isoform 1 [Homo sapiens]	gi|166197688|ref|NP_062824.2|	NGEF	82 kDa	0	1306	781
2	eukaryotic translation initiation factor 3 subunit A [Homo sapiens]	gi|4503509|ref|NP_003741.1|	EIF3E	167 kDa	0	2	18
3	eukaryotic initiation factor 4A-I [Homo sapiens]	gi|83700235|ref|NP_001958.2|	EIF4A1	46 kDa	0	3	17
4	elongation factor 1-alpha 1 [Homo sapiens]	gi|4503471|ref|NP_001393.1|	EEF1A1	50 kDa	0	6	49
5	elongation factor 2 [Homo sapiens]	gi|4503483|ref|NP_001952.1|	EEF2	95 kDa	0	1	18
6	eukaryotic translation initiation factor 5B [Homo sapiens]	gi|84043963|ref|NP_056988.3|	EIF5B	139 kDa	0	0	9
7	eukaryotic translation initiation factor 3 subunit E [Homo sapiens]	gi|4503521|ref|NP_001559.1|	EIF3E	52 kDa	0	0	8
8	eukaryotic translation initiation factor 2 subunit 1 [Homo sapiens]	gi|4758256|ref|NP_004085.1|	EIF2S1	36 kDa	0	0	2
9	eukaryotic translation initiation factor 3 subunit D [Homo sapiens]	gi|4503523|ref|NP_003744.1|	EIF3D	64 kDa	0	0	2
10	40S ribosomal protein S8 [Homo sapiens]	gi|4506743|ref|NP_001003.1|	RPS8	24 kDa	1	6	20
11	40S ribosomal protein S19 [Homo sapiens]	gi|4506695|ref|NP_001013.1|	RPS19	16 kDa	0	2	14
12	40S ribosomal protein S27a [Homo sapiens]	gi|294459921|ref|NP_001170884.1|	RPS27A	18 kDa	0	1	3
13	60S ribosomal protein L7a [Homo sapiens]	gi|4506661|ref|NP_000963.1|	RPL7A	30 kDa	4	11	14
14	60S ribosomal protein L3 isoform b [Homo sapiens]	gi|76496472	RPL3	40 kDa	0	2	16
15	60S ribosomal protein L30 [Homo sapiens]	gi|4506631|ref|NP_000980.1|	RPL30	13 kDa	0	3	10
16	60S ribosomal protein L18a [Homo sapiens]	gi|11415026|ref|NP_000971.1|	RPL18A	21 kDa	0	5	10
17	60S ribosomal protein L27a [Homo sapiens]	gi|4506625|ref|NP_000981.1|	RPL27A	17 kDa	0	6	8
18	heterogeneous nuclear ribonucleoprotein K isoform a [Homo sapiens]	gi|14165437|ref|NP_112553.1|	HNRNPK	51 kDa	1	3	24
19	heterogeneous nuclear ribonucleoprotein A1 isoform a [Homo sapiens]	gi|4504445|ref|NP_002127.1|	HNRNPA1	34kDa	3	2	12
20	heterogeneous nuclear ribonucleoproteins A2/B1 isoform B1 [Homo sapiens]	gi|14043072|ref|NP_112533.1|	HNRNPA2B1	37 kDa	0	0	20
21	heterogeneous nuclear ribonucleoprotein H [Homo sapiens]	gi|381342476|ref|NP_001244222.1|	HNRNPH1	49 kDa	0	2	11
22	polypyrimidine tract-binding protein 1 isoform b [Homo sapiens]	gi|14165464|ref|NP_114367.1|	PTBP1	59 kDa	0	0	12
23	heterogeneous nuclear ribonucleoprotein M isoform b [Homo sapiens]	gi|157412270|ref|NP_112480.2|	HNRNPM	74 kDa	0	1	8
24	ELAV-like protein 1 [Homo sapiens]	gi|38201714|ref|NP_001410.2|	ELAVL1	36 kDa	0	1	5
25	heterogeneous nuclear ribonucleoprotein A3 [Homo sapiens]	gi|34740329|ref|NP_919223.1|	HNRNPA3	40 kDa	0	0	7
26	ATP-dependent RNA helicase A [Homo sapiens]	gi|100913206|ref|NP_001348.2|	DHX9	141 kDa	0	0	3
27	heterogeneous nuclear ribonucleoprotein L isoform a [Homo sapiens]	gi|52632383|ref|NP_001524.2|	HNRNPL	64 kDa	0	0	2
28	heterogeneous nuclear ribonucleoprotein Q isoform 1 [Homo sapiens]	gi|228008291|ref|NP_006363.4|	SYNCRIP	70 kDa	0	0	2
29	serine/arginine-rich splicing factor 1 isoform 2 [Homo sapiens]	gi|118582269|ref|NP_001071634.1|	SRSF1	22 kDa	0	0	2
30	transitional endoplasmic reticulum ATPase [Homo sapiens]	gi|6005942|ref|NP_009057.1|	VCP	89 kDa	0	1	23
31	methionine--tRNA ligase, cytoplasmic [Homo sapiens]	gi|14043022|ref|NP_004981.2|	MARS1	101 kDa	0	0	14
32	importin-5 [Homo sapiens]	gi|24797086|ref|NP_002262.3|	IPO5	126 kDa	0	0	10
33	exportin-2 isoform 2 [Homo sapiens]	gi|4503521|ref|NP_001559.1|	CSE1L	52 kDa	0	0	8
34	exportin-1 [Homo sapiens]	gi|4507943|ref|NP_003391.1|	XPO1	123 kDa	0	0	6
35	alpha-actinin-4 [Homo sapiens]	gi|12025678|ref|NP_004915.2|	ACTN4	105 kDa	5	40	296
36	filamin-B isoform 4 [Homo sapiens]	gi|256222415|ref|NP_001157791.1|	FLNB	276 kDa	0	18	237
37	coronin-1C isoform 1 [Homo sapiens]	gi|7656991|ref|NP_055140.1|	CORO1C	53 kDa	9	30	127
38	tubulin beta chain [Homo sapiens]	gi|29788785|ref|NP_821133.1|	TUBB	50 kDa	0	16	64
39	cofilin-2 isoform 2 [Homo sapiens]	gi343887344	CFL2	17 kDa	0	7	65
40	actin-related protein 3 [Homo sapiens]	gi|5031573|ref|NP_005712.1|	ACTR3C	47 kDa	0	12	57
41	unconventional myosin-VI [Homo sapiens]	gi|92859701|ref|NP_004990.3|	MYO6	149 kDa	0	30	41
42	actin-related protein 2/3 complex subunit 5-like protein [Homo sapiens]	gi|13569956|ref|NP_112240.1|	ARPC5	17 kDa	0	7	46
43	actin-related protein 2/3 complex subunit 1A isoform 2 [Homo sapiens]	gi|300360515	ARPC1A	40 kDa	0	6	19
44	myosin phosphatase Rho-interacting protein isoform 2 [Homo sapiens]	gi|50980301|ref|NP_958431.2|	MPRIP	117 kDa	0	2	15
45	microtubule-actin cross-linking factor 1 isoform a [Homo sapiens]	gi|33188445|ref|NP_036222.3|	MACF1	620 kDa	0	1	17
46	actin-related protein 2/3 complex subunit 1B [Homo sapiens]	gi|5031601	ARPC1B	41 kDa	0	4	14
47	actin-related protein 2 isoform a [Homo sapiens]	gi|53692187|ref|NP_001005386.1|	ACTR2	45 kDa	2	7	12
48	cytospin-A isoform 1 [Homo sapiens]	gi|361050348|ref|NP_056145.3|	SPECC1L	125 kDa	0	9	48
49	voltage-dependent anion-selective channel protein 1 [Homo sapiens]	gi|4507879	VDAC1	31 kDa	0	2	15
50	heat shock 70 kDa protein 4 [Homo sapiens]	gi|38327039|ref|NP_002145.3|	HSPA4	94 kDa	4	0	23
51	stress-induced-phosphoprotein 1 [Homo sapiens]	gi|5803181|ref|NP_006810.1|	STIP1	63 kDa	0	0	9
52	serine/threonine-protein phosphatase 2A 65 kDa regulatory subunit A alpha isoform [Homo sapiens]	gi|21361399|ref|NP_055040.2|	PPP2R1A	65 kDa	0	0	9
53	peroxiredoxin-1 [Homo sapiens]	gi|320461711	PRDX1	22 kDa	0	1	10
54	bifunctional purine biosynthesis protein PURH [Homo sapiens]	gi|20127454|ref|NP_004035.2|	ATIC	65 kDa	0	0	10
55	vimentin [Homo sapiens]	gi|62414289|ref|NP_003371.2|	VIM	54 kDa	8	118	209
56	src substrate cortactin isoform c [Homo sapiens]	gi|296080746|ref|NP_001171669.1|	CTTN	71 kDa	3	27	68
57	14-3-3 protein theta [Homo sapiens]	gi|5803227	YWHAQ	28 kDa	0	2	14
58	X-ray repair cross-complementing protein 6 [Homo sapiens]	gi|4503841|ref|NP_001460.1|	XRCC6	70 kDa	0	0	13
59	DNA-binding protein A isoform a [Homo sapiens]	gi|224586882|ref|NP_003642.3|	YBX3	40 kDa	0	1	7
60	ras GTPase-activating-like protein [Homo sapiens]	gi|4506787|ref|NP_003861.1|	IQGAP1	189 kDa	0	9	83
61	KRas isoform b [Homo sapiens]	gi|15718761|ref|NP_004976.2|	KRAS	21 kDa	0	13	40
62	EF-hand domain-containing protein D1 isoform 1 [Homo sapiens]	gi|20149496	EFHD1	27 kDa	0	4	15
63	EF-hand domain-containing protein D1 isoform 2 [Homo sapiens]	gi|343098481|ref|NP_001230181.1|	EFHD1	16 kDa	0	8	10
64	nestin [Homo sapiens]	gi|38176300|ref|NP_006608.1|	NES	177 kDa	0	4	21
65	neurofilament medium polypeptide isoform 1 NEFM [Homo sapiens]	gi|157738649|ref|NP_005373.2|	NEFM	102 kDa	0	3	17

## Sheet: Supplementary Table 2
Supplementary Table 2 List of proteins in down_spots identified by 2D-gel_electrophoresis / LC-MS/MS mass spectrometry in shControl, shEphexin1-H1299 cells
	Protein name (p > 0.05)	Gene Symbol	Score	Peptide seq.	mass (Da)	p-value
Down list	HSP90AB1 (heat shock protein HSP 90-beta) [Homo sapiens]	HSP90AB1	1783	R.TLTLVDTGIGMTK.A	83584	1.2e-09
	heterogeneous nuclear ribonucleoprotein complex K [Homo sapiens]	hnRNPK	348	K.IILDLISESPIK.G	51230	2.3e-07
	glyceraldehyde-3-phosphate dehydrogenase [Homo sapiens]	GAPDH	560	R.GALQNIIPASTGAAK.A	36202	3.9e-07
	14-3-3 Protein Zeta/delta [Homo sapiens]	YWHAZ	882	K.SVTEQGAELSNEER.N	26259	6.4e-07
	14-3-3 eta subtype [Homo sapiens]	YWHAH	631	K.NSVVEASEAAYK.E	28372	6.6e-07
	Heat shock 70kDa protein 1A [Homo sapiens]	HSPA1L	1970	K.FGDPVVQSDMK.H	70294	8.7e-07
	Heat shock 70kDa protein 1A [Homo sapiens]	HSPA1A	694	K.NQVALNPQNTVFDAK.R	70294	2.3e-06
	14-3-3 protein beta/alpha [Homo sapiens]	YWHAB	513	K.YLIPNATQPESK.V	28179	3.3e-06
	eukaryotic initiation factor 4AI [Homo sapiens]	eIF4A1, eIF4A2	246	K.GYDVIAQAQSGTGK.T	46353	4e-06
	Heterogeneous nuclear ribonucleoproteins A2/B1 [Homo sapiens]	hnRNPA2B1	433	K.IDTIEIITDR.Q	37464	7.7e-06
	14.3.3 protein [Homo sapiens]	YWHAQ	409	K.YLIANATNPESK.V	28032	8.1e-06
	71 Kd heat shock cognate protein [Homo sapiens]	HSPA8	1638	R.FDDAVVQSDMK.H	71082	8.2e-06
	phospholipase A2 [Homo sapiens]	PLA2	320	R.YLAEVAAGDDKK.G	27899	1.7e-05
	Heat shock protein 90kDa alpha (HSP90AA1)	HSP90AA1	1569	R.DNSTMGYMAAK.K	85006	4.8e-05
	heat shock protein 90kD [Homo sapiens]	HSP90AB1	143	K.ADLINNLGTIAK.S	83584	4.9e-05
	glyceraldehyde-3-phosphate dehydrogenase [Homo sapiens]	GAPDH	420	K.LISWYDNEFGYSNR.V	36202	5.1e-05
	Ezrin [Homo sapiens]	EZR	1442	K.APDFVFYAPR.L	69484	5.8e-05
	malate dehydrogenase precursor [Homo sapiens]	MDH2	317	R.ANTFVAELK.G	35965	8.4e-05
	protease serine 1, partial [Homo sapiens]	PRSS3	121	K.TLNNDIMLIK.L	9218	0.00011
	alternative protein NCAM2 [Homo sapiens]	NCAM2	68	K.LQAELEGIK.R	4789	0.00013
	HnRNP F protein [Homo sapiens]	hnRNPF	224	K.HSGPNSADSANDGFVR.L	45985	0.00019
	elongation factor EF-1-alpha [Homo sapiens]	eEF1A1	110	K.IGGIGTVPVGR.V	50437	0.00037
	14-3-3gamma [Homo sapiens]	YWHAG	378	K.AYSEAHEISK.E	28456	0.00038
	interleukin enhancer binding factor 2 (ILF2) [Homo sapiens]	ILF2	63	R.WFEENASQSTVK.V	44898	0.00044
	Heat shock 70kDa protein 2 [Homo sapiens]	HSPA2	328	K.TFFPEEISSMVLTK.M	70263	0.00057
	nuclear distribution protein C homolog [Homo sapiens]	NUDC	59	R.LVSSDPEINTK.K	38276	0.00059
	RanGAP1 [Homo sapiens]	RanGAP1	54	K.GAVAIADAIR.G	63958	0.0015
	YWHAZ protein, partial [Homo sapiens]/phospholipase A2 [Homo sapiens]	YWHAZ	199	R.YLAEVAAGDDK.K	35542	0.0015
	dystrophin-related protein 2 [Homo sapiens]	DRP2	58	K.QLESQLQR.L	108803	0.002
	zeta-crystallin [Homo sapiens]	CRYZ	223	K.DLSLLSHGGR.V	35356	0.0027
	glyceraldehyde-3-phosphate dehydrogenase [Homo sapiens]	GAPDH	102	R.VVDLMAHMASK.E	36202	0.0041
	prostaglandin reductase 1 isoform X2 [Homo sapiens]	PTGR1	94	R.MEAFVVYR.W	34285	0.0054
	deubiquitinating enzyme DUB1 [Homo sapiens]	DUB1	51	K.FLQEQNK.T	60692	0.0054
	Heterogeneous nuclear ribonucleoproteins A2/B1 [Homo sapiens]	hnRNPA2B1	94	K.IDTIEIITDR.Q	37464	0.0059
	14-3-3 protein beta/alpha [Homo sapiens]	YWHAB	486	K.EAQPTHPIR.L	28076	0.0066
	GRP78 precursor, partial [Homo sapiens]	HSPA5	115	K.FEELNMDLFR.S	72185	0.0082
	poly(ADP-ribose) glycohydrolase 60 kDa isoform precursor [Homo sapiens]	PARG	45	.MVQAGAEK.D	111110	0.01
	malate dehydrogenase precursor [Homo sapiens]	MDH2	84	K.KGEDFVK.T	35965	0.013
	heterogeneous ribonuclear particle protein A1 [Homo sapiens]	hnRNPA1	79	R.DYFEQYGK.I	34289	0.013
	N-acetylneuraminate 9-O-acetyltransferase isoform X3 [Homo sapiens]	CASD1	45	M.AALAYNLGK.R	53773	0.013
	hnRNP H [Homo sapiens]	hnRNPH	45	K.HTGPNSPDTANDGFVR.L	49484	0.019
	sec1 family domain containing 1(SCFD1) [Homo sapiens]	SCFD1	46	R.ERQTVALKR.M	72719	0.022
	nuclear RNA helicase (DEAD family) [Homo sapiens]	DDX1	41	R.ELAFQISK.E	49416	0.027
	E3 ubiquitin-protein ligase RFWD3 isoform 1 [Homo sapiens]	RFWD3	44	K.SSLLKEQMLR.K	47508	0.028
	NUP98/NSD1 fusion protein [Homo sapiens]	NUP98/NSD1	40	K.EIMKVNVK.E	53661	0.033
	Transcription elongation factor A [Homo sapiens]	TCEA1	45	R.EMLAAALR.T	32100	0.038
	Heat shock 70kDa protein 2 [Homo sapiens]	HSPA2	707	K.NQVAMNPTNTIFDAK.R	70263	0.04
	Ions score is -10*Log(P), where P is the probability that the observed match is a random event.
	Individual ions scores > 40 indicate identity or extensive homology (p<0.05).
	Database: nr_Human Human_20190718_curated (1303576 sequences)

## Sheet: Supplementary Table 3
Supplementary Table 3 List of primer sequences for RT-qPCR and cloning
Genes	Forward primer sequence	Reverse primer sequence
Ephexin1	5'-GAGATGAAGCGTTGGATGACC-3'	5'-GCCTCTCTCCTGGTCGTGC-3'
HSP90ab1	5'-CGCATGAAGGAGACACAGAA-3'	5'-TCCCATCAAATTCCTTGAGC-3'
eEF1α1	5'-AAAATGACCCACCAATGGAA-3'	5'-GCAGCATCACCAGACTTCAA-3'
Vimentin	5'-CCCTCACCTGTGAAGTGGAT-3'	5'-TCCAGCAGCTTCCTGTAGGT-3'
C-myc	5'-AGGCTCCTGGCAAAAGGTCA-3'	5'-ACATTCTCCTCGGTGTCCGA-3'
eEF2	5'-GCCCATCTACCTTGTGGAGA-3'	5'-GCCAGTGGTCAAACACACAC-3'
CCT2	5'-TGAAGGCAATACCACTGCTG-3'	5'-ACGTGGGAATGCTTAACAGG-3'
CCND1	5'-CTGGCCATGAACTACCTGGA-3'	5'-GTCACACTTGATCACTCTGG-3'
GAPDH	5'-TGACATCAAGAAGGTGGTGA-3'	5'-TCCACCACCCTGTTGCTGTA-3'
β-actin	5’-CATCCGCAAAGACCTGTA-3’	5’-AGGGTGTAACGCAACTAAG-3’
CDKN1A	5’-GACACCACTGGAGGGTGACT-3’	5’-CAGGTCCACATGGTCTTCCT-3’
CTNNB1	5’-GTCTGAGGACAAGCCACAAGAT-3’	5’-CCACCCATCTCATGTTCCATC-3’
VEGFA	5’-AGACCCTGGTGGACATCTTC-3’	5’-TGCATTCACATTTGTTGTGC-3’
pEF1a-Flag-biotin-Ephexin1	5'-TTTTGGATCCTCGAGACCAGGGAATCTGAAGATTT-3'	5'-TTTTGGATCCTCATTGCCGATTCCGGC-3'

## Sheet: Supplementary Table 4
Supplementary Table 4 List of siRNA sequences
siRNA	Sequence (Sense strand)
siControl	5’-GGCUACGUCCAGGAGCGCACC(dTdT)-3’
siEphexin1-#1	5’-GAGAUGAAGCGUUGGAUGA(dTdT)-3’
siEphexin1-#2	5’-GAGAUCUUGAAUCCCAAGA(dTdT)-3’
siEphexin1-#3	5’-CUGCUUUGGAUGCUCACAA(dTdT)-3’

## Sheet: Supplementary Table 5
Supplementary Table 5 List of antibodies
Antigen	Host	Source	Dilution	Cat. No	Applications
Ephexin1	Rabbit	Abcam	1:1000	ab157593	Western blot
Ephexin1	Rabbit	Thermo Scientific	1:100	PA5-52521	IHC & PLA
eIF4A1	Rabbit	Cell signaling	1:1000	#2490	Western blot
eIF4E	Rabbit	Cell signaling	1:1000	#9742	Western blot
eIF4G	Rabbit	Cell signaling	1:1000	#2858	Western blot
4EBP1	Rabbit	Cell signaling	1:3000	#9452	Western blot
Phospho-4EBP1 (Thr37/46)	Rabbit	Cell signaling	1:3000	#9459	Western blot
eIF3g	Rabbit	Bethyl Laboratories	1:2000	A301-757A	Western blot
eIF3h	Rabbit	Santa Cruz	1:500	SC-50355	Western blot
eIF2α	Rabbit	Abcam	1:2000	ab55924	Western blot
eIF3F	Rabbit	BioLegend	1:3000	638202	Western blot
eEF2	Rabbit	Abcam	1:1000	ab33523	Western blot
eIF3b	Goat	Santa Cruz	1:250	SC-16377	Western blot
eEF1a	Rabbit	Cell signaling	1:1000	#2551	WB / IHC
eIF3i	mouse	Santa Cruz	1:250	SC-374156	Western blot
phospho-mTOR (Ser2481)	Rabbit	Cell signaling	1:1000	#2974	Western blot
mTOR	Rabbit	Cell signaling	1:1000	#2983	WB & IP
mTOR	mouse	Novusbio	1:50	NBP2-43658	PLA
Raptor	Rabbit	Cell signaling	1:1000	#2280	Western blot
Rictor	Rabbit	Cell signaling	1:1000	#2114	Western blot
mLST8	Rabbit	Cell signaling	1:1000	#3274	Western blot
phospho-S6K1 (Thr389)	Rabbit	Cell signaling	1:1000	#9205	Western blot
S6K1	Rabbit	Cell signaling	1:1000	#9202	Western blot
phospho-ERK1/2 (Thr202/Tyr204)	Rabbit	Cell signaling	1:1000	#4370	Western blot
phospho-ERK1/2	Rabbit	Cell signaling	1:1000	#9102	Western blot
C-myc	Mouse	Santa Cruz	1:250, 2ug	SC-40	WB & IHC
β-actin	Mouse	Abcam	1:3000	ab6276	Western blot
Flag	Mouse	Sigma-Aldrich	1:3000	F1804	WB & IP
V5	Mouse	Invitrogen	1:3000, 2ug	R960-25	WB & IP
HA	Rabbit	Santa Cruz	1:500, 2ug	SC-805	WB & IP
Cleaved-PARP1 (Asp214)	Rabbit	Cell signaling	1:1000, 1:100	#5625	IHC
PARP1	mouse	Santa Cruz	1:250	SC-8007	Western blot
Cleaved-Caspase3 (Asp175)	Rabbit	Cell signaling	1:1000, 1:100	#9661	IHC
Capspase3	Rabbit	Cell signaling	1:100	#9661	WB
Vimentin	Rabbit	Epitomics	1:1000	EPR3776	WB & IHC
HSP90ab1	Rabbit	CusAb	1:1000	CSB-PA00109A0Rb	WB & IHC
Ribosomal protein S3	Rabbit	Cell signaling	1:1500	#2579	WB
Ribosomal protein L13a	Rabbit	Cell signaling	1:1500	#2765	WB
RCK / DDX6	Rabbit	Bethyl Laboratories	1:1000	A300-461A	IHC
Puromycin	mouse	Merck Millipore	1:1000	MABE343	Western blot
